# Supplementary material for: Transcriptional PBR cycles at pericentromeric repeats cause gross chromosomal rearrangements through Rad52-dependent ADR-loop formation
Source: Nucleic Acids Res. 2026 Jan 13;54(1):gkaf1455. doi: 10.1093/nar/gkaf1455 (PMC12795605; doi:10.1093/nar/gkaf1455)
Supplement: gkaf1455_Supplemental_Files [file gkaf1455_supplemental_files.zip › Supplementary Tables.xlsx]

## Sheet: Table S1
Table S1. The fisison yeast strains used in this study.
Strain No.	Genotype	Figures
TNF7555	h- (smt0), mat2-3::natMX6	Fig. 1B-E, 2A, 3B, 3D, 4A, 4C, 5E-F, S1A, S1C-E, S2, S4A-B, S4D-F, S5B-C
TNF7566	h- (smt0), mat2-3::natMX6, clr4::kanMX6	Fig. 1B-F, 2A, 3B, 3D, 4A, 4C, 5F, S1A, S1C-E, S2, S4A-B, S4D-F, S5C
TNF8920	h- (smt0), mat2-3::natMX6, rik1::hphMX6	Fig. 1C-E, S1E
TNF8038	h- (smt0), mat2-3::natMX6, swi6::kanMX6	Fig. 1C-E, S1E
TNF9032	h- (smt0), mat2-3::natMX6, rad51::kanMX6	Fig. 1C-E, S1E
TNF8306	h- (smt0), mat2-3::natMX6, spbpb7E8.01:Padh1-rnh1-6His3Flag:natMX6	Fig. 2A, S2
TNF8291	h- (smt0), mat2-3::natMX6, spbpb7E8.01:Padh1-rnh1-6His3Flag:natMX6, clr4::kanMX6	Fig. 2A, S2
TNF7569	h- (smt0), mat2-3::natMX6, tfs1::kanMX6	Fig. 3B, S4A
TNF9028	h- (smt0), mat2-3::natMX6, tfs1-D274,E275∆	Fig. 3B, S4A
TNF7624	h- (smt0), mat2-3::natMX6, tfs1::kanMX6, clr4::kanMX6	Fig. 3B, 4C, S4A, S4E, S4F
TNF9040	h- (smt0), mat2-3::natMX6, tfs1-D274,E275∆, clr4::hphMX6	Fig. 3B, S4A
TNF8675	h- (smt0), mat2-3::natMX6, leo1::kanMX6, clr4::hphMX6	Fig. 3B, S4A
TNF7571	h- (smt0), mat2-3::natMX6, ubp3::kanMX6	Fig. 3D, S4B
TNF9051	h- (smt0), mat2-3::natMX6, def1::kanMX6	Fig. 3D, S4B
TNF8636	h- (smt0), mat2-3::natMX6, ubp3::kanMX6, clr4::hphMX6	Fig. 3D, 4C, S4B, S4E, S4F
TNF9077	h- (smt0), mat2-3::natMX6, def1::kanMX6, clr4::hphMX6	Fig. 3D, S4B
TNF9108	h- (smt0), mat2-3::natMX6, ubp3::kanMX6, def1::kanMX6, clr4::hphMX6	Fig. 3D, S4B
TNF9106	h- (smt0), mat2-3::natMX6, tfs1::kanMX6, def1::kanMX6, clr4::hphMX6	Fig. 3D, S4B
TNF9267	h- (smt0), mat2-3::natMX6, seb1-1	Fig. 4A, S4D
TNF9282	h- (smt0), mat2-3::natMX6, seb1-1, clr4::kanMX6	Fig. 4A, 4C, S4D, S4E, S4F
TNF8713	h- (smt0), mat2-3::natMX6, rad52-R45K	Fig. 5F, S5C
TNF8647	h- (smt0), mat2-3::natMX6, rad52-R45K, clr4::kanMX6	Fig. 5F, S5C
TNF7638	h- (smt0), mat2-3::natMX6, cdc27-D2	Fig. 5F, S5C
TNF8913	h- (smt0), mat2-3::natMX6, cdc27-D2, clr4::hphMX6	Fig. 5F, S5C
TNF8406	h- (smt0), mat2-3::natMX6, ade6∆-D, ura4-D18, leu1-32, ChL	Fig. 2C, 3C, 3E, 4B, 5B, 7B-D, S3A, S3C-F, S4C, S5A, S9B, S10
TNF8415	h- (smt0), mat2-3::natMX6, ade6∆-D, ura4-D18, leu1-32, ChL, clr4::hphMX6	Fig. 2C, 3C, 3E, 4B, 5B, 7B-D, S4C, S5A, S9B, S10
TNF6244	h- (smt0), mat2-3::natMX6, ade6∆-D, ura4-D18, leu1-32, ChL, rad51::kanMX6	Fig. 2C, 5B
TNF7898	h- (smt0), mat2-3::natMX6, ade6∆-D, ura4-D18, leu1-32, ChL, spbpb7E8.01:Padh1-rnh1-6His3Flag:natMX6	Fig. 2C
TNF7927	h- (smt0), mat2-3::natMX6, ade6∆-D, ura4-D18, leu1-32, ChL, spbpb7E8.01:Padh1-rnh1-6His3Flag:natMX6, clr4::hphMX6	Fig. 2C, S4C
TNF8024	h- (smt0), mat2-3::natMX6, ade6∆-D, ura4-D18, leu1-32, ChL, spbpb7E8.01:Padh1-rnh1-6His3Flag:natMX6, rad51::kanMX6	Fig. 2C
TNF6688	h- (smt0), mat2-3::natMX6, ade6∆-D, ura4-D18, leu1-32, ChL, tfs1::kanMX6	Fig. 3C
TNF9045	h- (smt0), mat2-3::natMX6, ade6∆-D, ura4-D18, leu1-32, ChL, tfs1-D274,E275∆	Fig. 3C
TNF6726	h- (smt0), mat2-3::natMX6, ade6∆-D, ura4-D18, leu1-32, ChL, tfs1::kanMX6, clr4::hphMX6	Fig. 3C, S4C, S5A
TNF9057	h- (smt0), mat2-3::natMX6, ade6∆-D, ura4-D18, leu1-32, ChL, tfs1-D274,E275∆, clr4::hphMX6	Fig. 3C
TNF7154	h- (smt0), mat2-3::natMX6, ade6∆-D, ura4-D18, leu1-32, ChL, leo1::kanMX6, clr4::hphMX6	Fig. 3C
TNF7456	h- (smt0), mat2-3::natMX6, ade6∆-D, ura4-D18, leu1-32, ChL, ubp3::kanMX6	Fig. 3E
TNF8878	h- (smt0), mat2-3::natMX6, ade6∆-D, ura4-D18, leu1-32, ChL, def1::kanMX6	Fig. 3E
TNF7460	h- (smt0), mat2-3::natMX6, ade6∆-D, ura4-D18, leu1-32, ChL, ubp3::kanMX6, clr4::hphMX6	Fig. 3E, S4C
TNF8976	h- (smt0), mat2-3::natMX6, ade6∆-D, ura4-D18, leu1-32, ChL, def1::kanMX6, clr4::hphMX6	Fig. 3E
TNF9060	h- (smt0), mat2-3::natMX6, ade6∆-D, ura4-D18, leu1-32, ChL, ubp3::kanMX6, def1::kanMX6, clr4::hphMX6	Fig. 3E
TNF9062	h- (smt0), mat2-3::natMX6, ade6∆-D, ura4-D18, leu1-32, ChL, tfs1::kanMX6, def1::kanMX6, clr4::hphMX6	Fig. 3E
TNF9275	h- (smt0), mat2-3::natMX6, ade6∆-D, ura4-D18, leu1-32, ChL, seb1-1	Fig. 4B
TNF9279	h- (smt0), mat2-3::natMX6, ade6∆-D, ura4-D18, leu1-32, ChL, seb1-1, clr4::hphMX6	Fig. 4B
TNF7535	h- (smt0), mat2-3::natMX6, ade6∆-D, ura4-D18, leu1-32, ChL, rad55::hphMX6	Fig. 5B
TNF7546	h- (smt0), mat2-3::natMX6, ade6∆-D, ura4-D18, leu1-32, ChL, rad52-R45K	Fig. 5B
TNF9025	h- (smt0), mat2-3::natMX6, ade6∆-D, ura4-D18, leu1-32, ChL, rad51::natMX6, clr4::hphMX6	Fig. 5B
TNF7537	h- (smt0), mat2-3::natMX6, ade6∆-D, ura4-D18, leu1-32, ChL, rad55::hphMX6, clr4::kanMX6	Fig. 5B
TNF7819	h- (smt0), mat2-3::natMX6, ade6∆-D, ura4-D18, leu1-32, ChL, rad52-R45K, clr4::kanMX6	Fig. 5B, 7B, S5A
TNF8377	h- (smt0), mat2-3::natMX6, ade6∆-D, ura4-D18, leu1-32, ChL, rad52-R45K, spbpb7E8.01:Prad52-rad52-6His3Flag:hphMX6, clr4::kanMX6	Fig. 5B
TNF8393	h- (smt0), mat2-3::natMX6, ade6∆-D, ura4-D18, leu1-32, ChL, rad52-R45K, spbpb7E8.01:Prad52-rad52(1-321)-6His3Flag:hphMX6, clr4::kanMX6	Fig. 5B
TNF8396	h- (smt0), mat2-3::natMX6, ade6∆-D, ura4-D18, leu1-32, ChL, rad52-R45K, spbpb7E8.01:Prad52-rad52(1-202)-6His3Flag:hphMX6, clr4::kanMX6	Fig. 5B
TNF6746	h- (smt0), mat2-3::natMX6, ade6∆-D, ura4-D18, leu1-32, ChL, mus81::hphMX6	Fig. 7B
TNF6637	h- (smt0), mat2-3::natMX6, ade6∆-D, ura4-D18, leu1-32, ChL, cdc27-D2	Fig. 7B, S9B
TNF8910	h- (smt0), mat2-3::natMX6, ade6∆-D, ura4-D18, leu1-32, ChL, cdc45-928	Fig. 7B
TNF8034	h- (smt0), mat2-3::natMX6, ade6∆-D, ura4-D18, leu1-32, ChL, cdc27-D2, rad52-R45K	Fig. 7B
TNF6845	h- (smt0), mat2-3::natMX6, ade6∆-D, ura4-D18, leu1-32, ChL, mus81::hphMX6, clr4::kanMX6	Fig. 7B
TNF6670	h- (smt0), mat2-3::natMX6, ade6∆-D, ura4-D18, leu1-32, ChL, cdc27-D2, clr4::hphMX6	Fig. 7B, S5A, S9B
TNF8045	h- (smt0), mat2-3::natMX6, ade6∆-D, ura4-D18, leu1-32, ChL, cdc27-D2, rad52-R45K, clr4::hphMX6	Fig. 7B
TNF8958	h- (smt0), mat2-3::natMX6, ade6∆-D, ura4-D18, leu1-32, ChL, cdc45-928, clr4::hphMX6	Fig. 7B
TNF7410	h- (smt0), mat2-3::natMX6, ade6∆-D, ura4-D18, leu1-32, ChL, cdc6-ts2	Fig. 7C
TNF7426	h- (smt0), mat2-3::natMX6, ade6∆-D, ura4-D18, leu1-32, ChL, cdc6-ts2, clr4::kanMX6	Fig. 7C
TNF6749	h- (smt0), mat2-3::natMX6, ade6∆-D, ura4-D18, leu1-32, ChL, rev1::hphMX6	Fig. 7D
TNF7152	h- (smt0), mat2-3::natMX6, ade6∆-D, ura4-D18, leu1-32, ChL, rev3::hphMX6	Fig. 7D
TNF6830	h- (smt0), mat2-3::natMX6, ade6∆-D, ura4-D18, leu1-32, ChL, rev1::hphMX6, clr4::kanMX6	Fig. 7D
TNF7184	h- (smt0), mat2-3::natMX6, ade6∆-D, ura4-D18, leu1-32, ChL, rev3::hphMX6, clr4::kanMX6	Fig. 7D
TNF7448	h- (smt0), mat2-3::natMX6, ade6∆-D, ura4-D18, leu1-32, ChL, rnh1::hphMX6	Fig. S3A
TNF7451	h- (smt0), mat2-3::natMX6, ade6∆-D, ura4-D18, leu1-32, ChL, rnh201::kanMX6	Fig. S3A
TNF7479	h- (smt0), mat2-3::natMX6, ade6∆-D, ura4-D18, leu1-32, ChL, rnh1::hphMX6, rnh201::kanMX6	Fig. S3A, S3C-F
TNF7446	h- (smt0), mat2-3::natMX6, ade6∆-D, ura4-D18, leu1-32, ChL, sen1::hphMX6	Fig. S3A
TNF8044	h- (smt0), mat2-3::natMX6, ade6∆-D, ura4-D18, leu1-32, ChL, spbpb7E8.01:Padh1-rnh1-6His3Flag:natMX6, tfs1::kanMX6, clr4::hphMX6	Fig. S4C
TNF8694	h- (smt0), mat2-3::natMX6, ade6∆-D, ura4-D18, leu1-32, ChL, spbpb7E8.01:Padh1-rnh1-6His3Flag:natMX6, ubp3::hphMX6, clr4::kanMX6	Fig. S4C
TNF8224	h- (smt0), mat2-3::natMX6, ade6∆-D, ura4-D18, leu1-32, ChL, rad52-R45K, tfs1::kanMX6, clr4::hphMX6	Fig. S5A
TNF8221	h- (smt0), mat2-3::natMX6, ade6∆-D, ura4-D18, leu1-32, ChL, cdc27-D2, tfs1::kanMX6, clr4::hphMX6	Fig. S5A
TNF6635	h- (smt0), mat2-3::natMX6, ade6∆-D, ura4-D18, leu1-32, ChL, cdc27-D1	Fig. S9B
TNF6639	h- (smt0), mat2-3::natMX6, ade6∆-D, ura4-D18, leu1-32, ChL, cdc27-D3	Fig. S9B
TNF6444	h- (smt0), mat2-3::natMX6, ade6∆-D, ura4-D18, leu1-32, ChL, cdc27-D1, clr4::kanMX6	Fig. S9B
TNF6671	h- (smt0), mat2-3::natMX6, ade6∆-D, ura4-D18, leu1-32, ChL, cdc27-D3, clr4::hphMX6	Fig. S9B
TNF8051	h- (smt0), mat2-3::natMX6, ade6∆-D, ura4-D18, leu1-32, ChL, rad13::kanMX6	Fig. S10
TNF8640	h- (smt0), mat2-3::natMX6, ade6∆-D, ura4-D18, leu1-32, ChL, rad13::kanMX6, clr4::hphMX6	Fig. S10
TNF8671	h- (smt0), mat2-3::natMX6, ade6∆-D, ura4-D18, leu1-32, ChL (rhp26::kanMX6), rhp26::kanMX6	Fig. S10
TNF8678	h- (smt0), mat2-3::natMX6, ade6∆-D, ura4-D18, leu1-32, ChL (rhp26::kanMX6), rhp26::kanMX6, clr4::hphMX6	Fig. S10
TNF9243	h- (smt0), mat2-3::natMX6, rad52-fmNeonGreen:hphMX6	Fig. 5D
TNF9265	h- (smt0), mat2-3::natMX6, rad52-fmNeonGreen:hphMX6, clr4::kanMX6	Fig. 5D
TNF7567	h- (smt0), mat2-3::natMX6, rad52-6His3Flag:kanMX6	Fig. 5E, S5B
TNF7581	h- (smt0), mat2-3::natMX6, rad52-6His3Flag:kanMX6, clr4::kanMX6	Fig. 5E, S5B
TNF9567	h- (smt0), mat2-3::natMX6, rad52-6His3Flag:kanMX6, clr4::hphMX6, spbpb7E8.01::Padh1-Rnh1::kanMX6	Fig. 5E, S5B
TNF9295	h- (smt0), mat2-3::natMX6, rad52-6His3Flag:kanMX6, clr4::hphMX6, seb1-1	Fig. 5E, S5B
TNF9291	h- (smt0), mat2-3::natMX6, rad52-6His3Flag:kanMX6, clr4::kanMX6, tfs1::kanMX6	Fig. 5E, S5B
TNF7754	h- (smt0), mat2-3::natMX6, rad52-6His3Flag:kanMX6, clr4::kanMX6, cdc27-D2	Fig. 5E, S5B
TNF34	h-	Fig. S6
TNF2315	h-, rad51-6His3Flag:kanMX6	Fig. S6
TNF7040	h-, rad51-6His3Flag:kanMX6, clr4::kanMX6	Fig. S6
	*ChL: A Ch16 derivative containing the ubc11::LEU2+, spc1322::ura4+, and ade6+ markers

## Sheet: Table S2
Table S2. DNA sequences of primers or oligonucleotides used in this study.
Name	Sequence (5’-3’)
DNA D1	5’-CATTGCATATTTAAAACATGTTGGATCCCACGTTGCATGCTGATAGCCTACTAGAGCTGTATGAATTCAAATGACCTCTTATCAAGTGAC	PAGE-purified	Rad52 biochemical analysis
DNA D2	5’-GTCACTTGATAAGAGGTCATTTGAATTCATGGCTTAGAGCTTAATTGCTGAATCTGGTGCTGGGATCCAACATGTTTTAAATATGCAATG	PAGE-purified	Rad52 biochemical analysis
DNA D3	5'-GCACCAGATTCAGCAATTAAGCTCTAAGCC	HPLC-purified	Rad52 biochemical analysis
DNA D4	5’-GTCACTTGATAAGAGGTCATTTGAATTCATACAGCTCTAGTAGGCTATCAGCATGCAACGTGGGATCCAACATGTTTTAAATATGCAATG	PAGE-purified	Rad52 biochemical analysis
DNA D5	5’-CGTTGCATGCTGATAGCCTACTAGAGCTGT	HPLC-purified	Rad52 biochemical analysis
DNA C1	5’-ACAGCTCTAGTAGGCTATCAGCATGCAACG	HPLC-purified	Rad52 biochemical analysis
DNA nC1	5’-GAAGCATTTATCAGGGTTATTGTCTCATGA	HPLC-purified	Rad52 biochemical analysis
RNA R1	5’-GCACCAGAUUCAGCAAUUAAGCUCUAAGCC	HPLC-purified	Rad52 biochemical analysis
RNA R2	5’-CGUUGCAUGCUGAUAGCCUACUAGAGCUGU	HPLC-purified	Rad52 biochemical analysis
RT-dg102-F	5’-TTGCACTCGGTTTCAGCTAT	cenR1	qPCR
RT-dg102-R	5’-TGCTCTGACTTGGCTTGTCT		qPCR
dg2_F	5’-TTTTCAGCGAGACATGTACC	cenR2	qPCR
dg2_R	5’-TCATAAAGCAACACTGGGTG		qPCR
act1-F	5’-GGAAGATTGAGCAGCAGTTTGAA	act1	qPCR
act1-R	5’-TTGTTCGTGACATCAAGGAGAAA		qPCR
chr1_inter2_F	5’-ATCCATTGTCTCTCCACCTC	intergenic	qPCR
chr1_inter2_R	5’-TCAAAGCAAACCTCACCTAAAG		qPCR
cnt1/3-F	5’-CAACCACTGAAAGCGAATCTGTA	cnt1	qPCR
cnt1/3-R	5’-ATTCTGTAAGTTTGCTGTGCTTTATATCA		qPCR
tRNAIle-F	5’-ATTTTGCGACATTGTGGCGT	tRNA	qPCR
tRNAIle-R	5’-GATGGACACCACTCTTGCCA		qPCR
Bgl-Padh1	5’-GGGCAGATCTGGCATGCCCTACAACAACTAAGAAAATGG	pTN1264	plasmid construction
Padh1-Hind	5’-CCGAAGCTTGGAATTCTCTTGCTTAAAGAAAAGC		plasmid construction
Zlocus.FOR	5’-CCGGGTCACCCGGCCAGCGACGCGGAGTGCATTAAACTGATCAGA		plasmid construction
Zlocus.REV	5’-TCAAGGAGGGTATTCTGGGCCTCCATGTCGGACCGAAGTGCGAAAAGTTGC		plasmid construction
Rnh1.FOR	5’-AGAGAATTCCAAGCTTCAGCATATGGGTGGAAATAAGCG		plasmid construction
Rnh1.REV	5’-AGTGCCACCTGACGTGTCGACTCATTACTTGTCATCG		plasmid construction
rad52-N-F1	5’-CGCAAAGCAGATTGCAAAGG	pTN1275	plasmid construction
kanMX6-UP	5’-TCGCAGGTCTGCAGCGAGGAGCCG		plasmid construction
rad22-1	5’-CGTGGAAGACGAGAAGGC	pTN1276,1277	plasmid construction
oligo211	5’-GAAGCATTTATCAGGGTTATTGTCTCATGAGCGGATACATATTTGAAT		plasmid construction
rad52-R_209	5’-ATTTAATGTTTTCTGTTTTTTTATGAAAGACTCTC	pTN1276	plasmid construction
rad52-F_209	5’-CTTTCATAAAAAAACAGAAAACATTAAATAGGTCGCGAGAAAACTACGATG		plasmid construction
rad52-R_327	5’-TTTTGGGGAAGTGTCAGTCACAGC	pTN1277	plasmid construction
rad52-F_327	5’-GCTGTGACTGACACTTCCCCAAAAAGGTCGCGAGAAAACTACGATG		plasmid construction
rad52p-F1	5’-AATACCGCACAGATGCGTAAGGAG	pTN1298	plasmid construction
rad52p-R1	5’-CCAGCGGCTGATTGTTCACGGTG		plasmid construction
rad52p-R45K-R	5’-GCCCGGGCCGCTCTTGCGGCTCACATA		plasmid construction
rad52p-R45K-F	5’-TATGTGAGCCGCAAGAGCGGCCCGGGC		plasmid construction
tfs1-1	5’-TCACCTCGATACTTGGCAGG	pTN1310	plasmid construction
tfs1-5	5’-GGTTTCACAGTAGAAAGAGC		plasmid construction
ura4-chk2-F	5’-GGTTGGAAGGCATATCAGCAAAGAC		plasmid construction
tfs1-AcD	5’-GCTTACCGTTGTCATAGGAGCAGATCTATACGG		plasmid construction
tfs1-4	5’-GAAGACGCTATCAGAGAGGC		plasmid construction
im1	5’-AAGTTTTGATGCTCAACAAATGGC		breakpoint analysis
cn1	5’-AACCGCAACAAACGATTAGC		breakpoint analysis
cn2	5’-CGGAATTAGAAAGATTGATGATTTG		breakpoint analysis
rc1	5’-CATTAAAAATCAACAAGTCTTGTCC		breakpoint analysis
rc2	5’-GTTACTATGGATAAAGATAATTGTTT		breakpoint analysis
